# Supplementary material for: Boosting Blue Self-Trapped Exciton Emission in All-Inorganic Zero-Dimensional Metal Halide Cs2ZnCl4 via Zirconium (IV) Doping
Source: Molecules. 2024 Apr 6;29(7):1651. doi: 10.3390/molecules29071651 (PMC11013416; doi:10.3390/molecules29071651)
Supplement: Supplementary file 1 [file molecules-29-01651-s001.zip]

Archive with 1 entries (1 files):
- molecules-2946860-supplementary.pdf
